# Supplementary material for: Clinicopathological and Radiological Features of Cats Presented with Infectious Respiratory Disease Signs: A Focus on Rhodococcus equi and Klebsiella pneumoniae
Source: Microorganisms. 2023 Mar 14;11(3):737. doi: 10.3390/microorganisms11030737 (PMC10057062; doi:10.3390/microorganisms11030737)
Supplement: Supplementary file 1 [file microorganisms-11-00737-s001.zip]

Archive with 1 entries (1 files):
- microorganisms-2226145-supplementary.pdf
